# Supplementary material for: RNA-binding proteins regulate aldosterone homeostasis in human steroidogenic cells
Source: RNA. 2021 Aug;27(8):933–45. doi: 10.1261/rna.078727.121 (PMC8284322; doi:10.1261/rna.078727.121)
Supplement: Supplemental Material [file supp_078727.121_Supplemental_Table_8.zip]

Archive with 2 entries (2 files):
- Supplemental_Table_8.tsv.gz
- __MACOSX/._Supplemental_Table_8.tsv.gz
